# Supplementary material for: Prediction of the Antioxidant Response Elements' Response of Compound by Deep Learning
Source: Front Chem. 2019 May 31;7:385. doi: 10.3389/fchem.2019.00385 (PMC6554289; doi:10.3389/fchem.2019.00385)
Supplement: Supplementary file 2 [file Data_Sheet_1.CSV]

Label	ID
Active	144206397
Active	144206398
Active	144206432
Active	144206437
Active	144206517
Active	144206602
Active	144206802
Active	144206804
Active	144206823
Active	144206829
Active	144206832
Active	144206837
Active	144206840
Active	144206849
Active	144206851
Active	144206873
Active	144206883
Active	144206892
Active	144206912
Active	144207203
Active	144207212
Active	144207214
Active	144207217
Active	144207220
Active	144207224
Active	144207232
Active	144207240
Active	144207262
Active	144207264
Active	144207268
Active	144207269
Active	144207271
Active	144207274
Active	144207280
Active	144207285
Active	144207290
Active	144207299
Active	144207315
Active	144207326
Active	144207332
Active	144207333
Active	144207339
Active	144207358
Active	144207369
Active	144207381
Active	144207388
Active	144207389
Active	144207391
Active	144207401
Active	144207409
Active	144207411
Active	144207416
Active	144207418
Active	144207419
Active	144207431
Active	144207434
Active	144207471
Active	144207489
Active	144207503
Active	144207511
Active	144207512
Active	144207513
Active	144207546
Active	144207570
Active	144207593
Active	144207601
Active	144207622
Active	144207655
Active	144207667
Active	144207684
Active	144207687
Active	144207692
Active	144207702
Active	144207704
Active	144207705
Active	144207707
Active	144207709
Active	144207711
Active	144207721
Active	144207732
Active	144207733
Active	144207734
Active	144207737
Active	144207752
Active	144207753
Active	144207755
Active	144207756
Active	144207757
Active	144207788
Active	144207790
Active	144207791
Active	144207793
Active	144207794
Active	144207798
Active	144207800
Active	144207809
Active	144207810
Active	144207811
Active	144207815
Active	144207822
Active	144207829
Active	144207830
Active	144207836
Active	144207837
Active	144207852
Active	144207857
Active	144207863
Active	144207866
Active	144207868
Active	144207873
Active	144207881
Active	144207887
Active	144207890
Active	144207893
Active	144207906
Active	144207908
Active	144207912
Active	144207916
Active	144207923
Active	144207925
Active	144207933
Active	144207945
Active	144207950
Active	144207955
Active	144207956
Active	144207962
Active	144207966
Active	144207987
Active	144208018
Active	144208019
Active	144208020
Active	144208028
Active	144208032
Active	144208035
Active	144208040
Active	144208042
Active	144208086
Active	144208091
Active	144208092
Active	144208093
Active	144208095
Active	144208097
Active	144208104
Active	144208108
Active	144208110
Active	144208111
Active	144208126
Active	144208130
Active	144208135
Active	144208151
Active	144208164
Active	144208171
Active	144208172
Active	144208178
Active	144208182
Active	144208183
Active	144208184
Active	144208185
Active	144208192
Active	144208215
Active	144208216
Active	144208234
Active	144208245
Active	144208286
Active	144208296
Active	144208300
Active	144208314
Active	144208326
Active	144208345
Active	144208348
Active	144208349
Active	144208360
Active	144208361
Active	144208365
Active	144208367
Active	144208374
Active	144208375
Active	144208380
Active	144208402
Active	144208407
Active	144208410
Active	144208414
Active	144208423
Active	144208458
Active	144208471
Active	144208474
Active	144208478
Active	144208480
Active	144208483
Active	144208492
Active	144208493
Active	144208495
Active	144208503
Active	144208508
Active	144208510
Active	144208512
Active	144208540
Active	144208547
Active	144208549
Active	144208564
Active	144208572
Active	144208574
Active	144208588
Active	144208600
Active	144208620
Active	144208621
Active	144208622
Active	144208626
Active	144208628
Active	144208646
Active	144208664
Active	144208684
Active	144208709
Active	144208710
Active	144208714
Active	144208719
Active	144208740
Active	144208745
Active	144208747
Active	144208755
Active	144208756
Active	144208760
Active	144208772
Active	144208776
Active	144208777
Active	144208778
Active	144208795
Active	144208796
Active	144208803
Active	144208805
Active	144208815
Active	144208839
Active	144208842
Active	144208858
Active	144208883
Active	144208884
Active	144208906
Active	144208912
Active	144208920
Active	144208922
Active	144208947
Active	144208953
Active	144208963
Active	144208983
Active	144209003
Active	144209032
Active	144209063
Active	144209066
Active	144209077
Active	144209082
Active	144209102
Active	144209104
Active	144209109
Active	144209115
Active	144209121
Active	144209122
Active	144209127
Active	144209129
Active	144209145
Active	144209151
Active	144209157
Active	144209162
Active	144209185
Active	144209191
Active	144209218
Active	144209222
Active	144209225
Active	144209228
Active	144209235
Active	144209244
Active	144209258
Active	144209273
Active	144209280
Active	144209294
Active	144209295
Active	144209299
Active	144209318
Active	144209326
Active	144209329
Active	144209351
Active	144209357
Active	144209368
Active	144209375
Active	144209393
Active	144209394
Active	144209395
Active	144209396
Active	144209403
Active	144209414
Active	144209416
Active	144209417
Active	144209418
Active	144209422
Active	144209434
Active	144209451
Active	144209459
Active	144209465
Active	144209484
Active	144209492
Active	144209495
Active	144209507
Active	144209511
Active	144209515
Active	144209517
Active	144209543
Active	144209546
Active	144209547
Active	144209557
Active	144209564
Active	144209579
Active	144209596
Active	144209599
Active	144209605
Active	144209628
Active	144209634
Active	144209639
Active	144209641
Active	144209643
Active	144209671
Active	144209672
Active	144209676
Active	144209682
Active	144209684
Active	144209686
Active	144209697
Active	144209699
Active	144209700
Active	144209702
Active	144209703
Active	144209706
Active	144209713
Active	144209716
Active	144209717
Active	144209718
Active	144209723
Active	144209739
Active	144209742
Active	144209744
Active	144209745
Active	144209746
Active	144209766
Active	144209774
Active	144209775
Active	144209784
Active	144209786
Active	144209789
Active	144209790
Active	144209802
Active	144209819
Active	144209820
Active	144209821
Active	144209822
Active	144209825
Active	144209827
Active	144209828
Active	144209836
Active	144209845
Active	144209846
Active	144209847
Active	144209848
Active	144209850
Active	144209856
Active	144209858
Active	144209878
Active	144209881
Active	144209882
Active	144209885
Active	144209887
Active	144209893
Active	144209899
Active	144209924
Active	144209930
Active	144209948
Active	144209990
Active	144209993
Active	144209998
Active	144210004
Active	144210030
Active	144210033
Active	144210040
Active	144210052
Active	144210073
Active	144210074
Active	144210080
Active	144210084
Active	144210099
Active	144210100
Active	144210107
Active	144210114
Active	144210121
Active	144210136
Active	144210138
Active	144210139
Active	144210144
Active	144210146
Active	144210157
Active	144210160
Active	144210165
Active	144210166
Active	144210178
Active	144210181
Active	144210182
Active	144210184
Active	144210185
Active	144210187
Active	144210190
Active	144210191
Active	144210335
Active	144210347
Active	144210350
Active	144210361
Active	144210376
Active	144210380
Active	144210399
Active	144210401
Active	144210405
Active	144210412
Active	144210421
Active	144210439
Active	144210446
Active	144210468
Active	144210473
Active	144210480
Active	144210509
Active	144210518
Active	144210522
Active	144210527
Active	144210528
Active	144210531
Active	144210535
Active	144210536
Active	144210544
Active	144210547
Active	144210559
Active	144210567
Active	144210569
Active	144210584
Active	144210587
Active	144210588
Active	144210595
Active	144210607
Active	144210609
Active	144210615
Active	144210617
Active	144210620
Active	144210622
Active	144210623
Active	144210632
Active	144210633
Active	144210643
Active	144210645
Active	144210654
Active	144210674
Active	144210675
Active	144210689
Active	144210695
Active	144210698
Active	144210703
Active	144210718
Active	144210720
Active	144210733
Active	144210736
Active	144210738
Active	144210739
Active	144210741
Active	144210746
Active	144210754
Active	144210755
Active	144210756
Active	144210781
Active	144210785
Active	144210786
Active	144210788
Active	144210789
Active	144210799
Active	144210817
Active	144210818
Active	144210825
Active	144210852
Active	144210854
Active	144210878
Active	144210888
Active	144210899
Active	144210901
Active	144210902
Active	144210903
Active	144210912
Active	144210916
Active	144210919
Active	144210933
Active	144210942
Active	144210945
Active	144210952
Active	144210964
Active	144210965
Active	144210967
Active	144210969
Active	144210973
Active	144210974
Active	144210985
Active	144210986
Active	144210987
Active	144211000
Active	144211002
Active	144211003
Active	144211005
Active	144211012
Active	144211021
Active	144211022
Active	144211024
Active	144211025
Active	144211030
Active	144211033
Active	144211050
Active	144211051
Active	144211060
Active	144211081
Active	144211083
Active	144211092
Active	144211094
Active	144211095
Active	144211099
Active	144211111
Active	144211122
Active	144211128
Active	144211141
Active	144211143
Active	144211158
Active	144211161
Active	144211162
Active	144211171
Active	144211176
Active	144211183
Active	144211188
Active	144211204
Active	144211206
Active	144211215
Active	144211225
Active	144211231
Active	144211237
Active	144211246
Active	144211255
Active	144211257
Active	144211273
Active	144211274
Active	144211275
Active	144211281
Active	144211290
Active	144211298
Active	144211299
Active	144211300
Active	144211307
Active	144211313
Active	144211321
Active	144211326
Active	144211340
Active	144211341
Active	144211355
Active	144211359
Active	144211364
Active	144211367
Active	144211377
Active	144211378
Active	144211387
Active	144211390
Active	144211393
Active	144211407
Active	144211410
Active	144211411
Active	144211420
Active	144211427
Active	144211429
Active	144211431
Active	144211447
Active	144211450
Active	144211461
Active	144211462
Active	144211483
Active	144211496
Active	144211522
Active	144211526
Active	144211545
Active	144211567
Active	144211575
Active	144211585
Active	144211588
Active	144211613
Active	144211618
Active	144211635
Active	144211648
Active	144211649
Active	144211653
Active	144211656
Active	144211667
Active	144211669
Active	144211679
Active	144211682
Active	144211703
Active	144211704
Active	144211718
Active	144211725
Active	144211727
Active	144211735
Active	144211738
Active	144211740
Active	144211744
Active	144211767
Active	144211773
Active	144211774
Active	144211781
Active	144211787
Active	144211795
Active	144211807
Active	144211826
Active	144211843
Active	144211848
Active	144211849
Active	144211854
Active	144211855
Active	144211871
Active	144211873
Active	144211874
Active	144211880
Active	144211884
Active	144211892
Active	144211894
Active	144211902
Active	144211906
Active	144211908
Active	144211929
Active	144211934
Active	144211935
Active	144211947
Active	144211954
Active	144211957
Active	144211970
Active	144211972
Active	144211976
Active	144211986
Active	144211996
Active	144212011
Active	144212024
Active	144212049
Active	144212060
Active	144212065
Active	144212068
Active	144212069
Active	144212073
Active	144212082
Active	144212084
Active	144212086
Active	144212123
Active	144212143
Active	144212151
Active	144212158
Active	144212165
Active	144212166
Active	144212190
Active	144212197
Active	144212204
Active	144212205
Active	144212206
Active	144212219
Active	144212238
Active	144212263
Active	144212295
Active	144212298
Active	144212310
Active	144212341
Active	144212358
Active	144212361
Active	144212387
Active	144212401
Active	144212404
Active	144212408
Active	144212428
Active	144212450
Active	144212458
Active	144212487
Active	144212502
Active	144212507
Active	144212539
Active	144212541
Active	144212542
Active	144212568
Active	144212574
Active	144212576
Active	144212578
Active	144212579
Active	144212588
Active	144212590
Active	144212596
Active	144212621
Active	144212634
Active	144212650
Active	144212652
Active	144212677
Active	144212679
Active	144212680
Active	144212684
Active	144212688
Active	144212698
Active	144212709
Active	144212714
Active	144212717
Active	144212722
Active	144212723
Active	144212727
Active	144212733
Active	144212736
Active	144212744
Active	144212761
Active	144212772
Active	144212783
Active	144212786
Active	144212803
Active	144212813
Active	144212827
Active	144212875
Active	144212877
Active	144212887
Active	144212894
Active	144212912
Active	144212913
Active	144212923
Active	144212925
Active	144212926
Active	144212945
Active	144212963
Active	144212968
Active	144213002
Active	144213005
Active	144213006
Active	144213026
Active	144213051
Active	144213063
Active	144213069
Active	144213070
Active	144213085
Active	144213105
Active	144213108
Active	144213128
Active	144213130
Active	144213132
Active	144213139
Active	144213143
Active	144213151
Active	144213174
Active	144213211
Active	144213215
Active	144213217
Active	144213218
Active	144213224
Active	144213228
Active	144213233
Active	144213241
Active	144213258
Active	144213260
Active	144213281
Active	144213285
Active	144213289
Active	144213302
Active	144213321
Active	144213325
Active	144213339
Active	144213352
Active	144213355
Active	144213385
Active	144213409
Active	144213412
Active	144213433
Active	144213438
Active	144213485
Active	144213519
Active	144213527
Active	144213535
Active	144213561
Active	144213566
Active	144213608
Active	144213639
Active	144213661
Active	144213669
Active	144213671
Active	144213675
Active	144213690
Active	144213717
Active	144213722
Active	144213723
Active	144213731
Active	144213732
Active	144213744
Active	144213748
Active	144213753
Active	144213755
Active	144213781
Active	144213784
Active	144213789
Active	144213798
Active	144213801
Active	144213804
Active	144213807
Active	144213813
Active	144213825
Active	144213832
Active	144213834
Active	144213843
Active	144213850
Active	144213865
Active	144213886
Active	144213887
Active	144213892
Active	144213902
Active	144213904
Active	144213906
Active	144213910
Active	144213922
Active	144213928
Active	144213931
Active	144213961
Active	144213963
Active	144213964
Active	144213967
Active	144213975
Active	144213977
Active	144213980
Active	144213985
Active	144213986
Active	144213987
Active	144213988
Active	144213993
Active	144213994
Active	144213995
Active	144213996
Active	144213997
Active	144213999
Active	144214001
Active	144214002
Active	144214004
Active	144214007
Active	144214009
Active	144214016
Active	144214017
Active	144214020
Active	144214025
Active	144214029
Active	144214048
Active	144214049
Active	170464627
Active	170464628
Active	170464641
Active	170464649
Active	170464658
Active	170464661
Active	170464666
Active	170464673
Active	170464674
Active	170464681
Active	170464695
Active	170464710
Active	170464736
Active	170464739
Active	170464742
Active	170464764
Active	170464773
Active	170464776
Active	170464807
Active	170464810
Active	170464818
Active	170464828
Active	170464849
Active	170464850
Active	170464859
Active	170464867
Active	170464873
Active	170464880
Active	170464899
Active	170464908
Active	170464914
Active	170464921
Active	170464933
Active	170464942
Active	170464946
Active	170464949
Active	170464963
Active	170464970
Active	170464976
Active	170464984
Active	170464985
Active	170464989
Active	170464997
Active	170465004
Active	170465011
Active	170465017
Active	170465021
Active	170465022
Active	170465074
Active	170465076
Active	170465083
Active	170465091
Active	170465095
Active	170465104
Active	170465116
Active	170465125
Active	170465141
Active	170465145
Active	170465147
Active	170465152
Active	170465158
Active	170465160
Active	170465176
Active	170465195
Active	170465243
Active	170465247
Active	170465253
Active	170465254
Active	170465255
Active	170465267
Active	170465275
Active	170465297
Active	170465332
Active	170465347
Active	170465348
Active	170465357
Active	170465362
Active	170465365
Active	170465403
Active	170465426
Active	170465434
Active	170465443
Active	170465451
Active	170465461
Active	170465471
Active	170465473
Active	170465500
Active	170465523
Active	170465532
Active	170465534
Active	170465575
Active	170465580
Active	170465581
Active	170465584
Active	170465591
Active	170465603
Active	170465607
Active	170465638
Active	170465644
Active	170465656
Active	170465659
Active	170465661
Active	170465669
Active	170465676
Active	170465679
Active	170465687
Active	170465710
Active	170465723
Active	170465734
Active	170465744
Active	170465746
Active	170465752
Active	170465756
Active	170465769
Active	170465772
Active	170465776
Active	170465786
Active	170465796
Active	170465816
Active	170465828
Active	170465831
Active	170465836
Active	170465851
Active	170465856
Active	170465867
Active	170465892
Active	170465903
Active	170465905
Active	170465906
Active	170465914
Active	170465920
Active	170465923
Active	170465926
Active	170465929
Active	170465931
Active	170465933
Active	170465940
Active	170465943
Active	170465951
Active	170465969
Active	170465970
Active	170465972
Active	170465982
Active	170465984
Active	170465990
Active	170465993
Active	170465997
Active	170466017
Active	170466022
Active	170466023
Active	170466031
Active	170466035
Active	170466053
Active	170466057
Active	170466062
Active	170466067
Active	170466069
Active	170466074
Active	170466083
Active	170466087
Active	170466089
Active	170466096
Active	170466099
Active	170466112
Active	170466113
Active	170466120
Active	170466167
Active	170466171
Active	170466177
Active	170466184
Active	170466206
Active	170466230
Active	170466256
Active	170466267
Active	170466276
Active	170466297
Active	170466319
Active	170466323
Active	170466326
Active	170466337
Active	170466344
Active	170466345
Active	170466361
Active	170466364
Active	170466382
Active	170466390
Active	170466396
Active	170466422
Active	170466431
Active	170466440
Active	170466451
Active	170466454
Active	170466464
Active	170466466
Active	170466471
Active	170466472
Active	170466475
Active	170466499
Active	170466500
Active	170466525
Active	170466529
Active	170466533
Active	170466554
Active	170466556
Active	170466562
Active	170466595
Active	170466597
Active	170466608
Active	170466613
Active	170466614
Active	170466647
Active	170466656
Active	170466664
Active	170466677
Active	170466688
Active	170466689
Active	170466696
Active	170466707
Active	170466708
Active	170466709
Active	170466717
Active	170466719
Active	170466723
Active	170466726
Active	170466727
Active	170466763
Active	170466775
Active	170466776
Active	170466778
Active	170466784
Active	170466791
Active	170466812
Active	170466816
Active	170466818
Active	170466819
Active	170466826
Active	170466836
Active	170466838
Active	170466848
Active	170466858
Active	170466878
Active	170466895
Active	NCGC00260926
Active	NCGC00261897
Active	NCGC00261002
Active	NCGC00261763
Active	NCGC00260896
Active	NCGC00261792
Active	NCGC00261366
Active	NCGC00261702
Active	NCGC00261832
Active	NCGC00261458
Active	NCGC00261556
Active	NCGC00261259
Active	NCGC00261195
Active	NCGC00261927
Active	NCGC00261055
Active	NCGC00261919
Active	NCGC00261038
Active	NCGC00261319
Active	NCGC00260922
Active	NCGC00261084
Active	NCGC00260900
Active	NCGC00260730
Active	NCGC00261088
Active	NCGC00261314
Active	NCGC00261846
Active	NCGC00261194
Active	NCGC00261459
Active	NCGC00261120
Active	NCGC00260868
Active	NCGC00261345
Active	NCGC00261111
Active	NCGC00260701
Active	NCGC00260843
Active	NCGC00261957
Active	NCGC00261806
Active	NCGC00261202
Active	NCGC00261208
Active	NCGC00261124
Active	NCGC00261476
Active	NCGC00261233
Active	NCGC00261216
Active	NCGC00260794
Active	NCGC00260744
Active	NCGC00261703
Active	NCGC00261140
Active	NCGC00261784
Active	NCGC00261086
