# Supplementary material for: Prediction of the Antioxidant Response Elements' Response of Compound by Deep Learning
Source: Front Chem. 2019 May 31;7:385. doi: 10.3389/fchem.2019.00385 (PMC6554289; doi:10.3389/fchem.2019.00385)
Supplement: Supplementary file 3 [file Data_Sheet_2.CSV]

Label	ID
Inactive	144205501
Inactive	144206117
Inactive	144206326
Inactive	144206328
Inactive	144206330
Inactive	144206369
Inactive	144206371
Inactive	144206375
Inactive	144206376
Inactive	144206379
Inactive	144206380
Inactive	144206382
Inactive	144206383
Inactive	144206385
Inactive	144206386
Inactive	144206389
Inactive	144206392
Inactive	144206395
Inactive	144206396
Inactive	144206403
Inactive	144206405
Inactive	144206411
Inactive	144206412
Inactive	144206414
Inactive	144206418
Inactive	144206419
Inactive	144206420
Inactive	144206430
Inactive	144206431
Inactive	144206433
Inactive	144206434
Inactive	144206435
Inactive	144206438
Inactive	144206439
Inactive	144206441
Inactive	144206442
Inactive	144206443
Inactive	144206444
Inactive	144206445
Inactive	144206446
Inactive	144206447
Inactive	144206448
Inactive	144206449
Inactive	144206450
Inactive	144206451
Inactive	144206453
Inactive	144206456
Inactive	144206457
Inactive	144206461
Inactive	144206463
Inactive	144206464
Inactive	144206472
Inactive	144206474
Inactive	144206480
Inactive	144206484
Inactive	144206486
Inactive	144206489
Inactive	144206491
Inactive	144206494
Inactive	144206504
Inactive	144206509
Inactive	144206631
Inactive	144206640
Inactive	144206753
Inactive	144206758
Inactive	144206800
Inactive	144206803
Inactive	144206805
Inactive	144206807
Inactive	144206808
Inactive	144206809
Inactive	144206811
Inactive	144206813
Inactive	144206816
Inactive	144206817
Inactive	144206818
Inactive	144206819
Inactive	144206820
Inactive	144206821
Inactive	144206822
Inactive	144206824
Inactive	144206825
Inactive	144206827
Inactive	144206828
Inactive	144206831
Inactive	144206833
Inactive	144206834
Inactive	144206835
Inactive	144206836
Inactive	144206838
Inactive	144206843
Inactive	144206845
Inactive	144206846
Inactive	144206847
Inactive	144206850
Inactive	144206852
Inactive	144206853
Inactive	144206854
Inactive	144206855
Inactive	144206857
Inactive	144206858
Inactive	144206859
Inactive	144206860
Inactive	144206861
Inactive	144206862
Inactive	144206864
Inactive	144206867
Inactive	144206868
Inactive	144206869
Inactive	144206870
Inactive	144206871
Inactive	144206872
Inactive	144206874
Inactive	144206875
Inactive	144206878
Inactive	144206881
Inactive	144206882
Inactive	144206884
Inactive	144206885
Inactive	144206886
Inactive	144206887
Inactive	144206888
Inactive	144206889
Inactive	144206890
Inactive	144206891
Inactive	144206942
Inactive	144206961
Inactive	144207139
Inactive	144207154
Inactive	144207162
Inactive	144207171
Inactive	144207173
Inactive	144207198
Inactive	144207199
Inactive	144207200
Inactive	144207202
Inactive	144207204
Inactive	144207206
Inactive	144207207
Inactive	144207208
Inactive	144207209
Inactive	144207210
Inactive	144207213
Inactive	144207215
Inactive	144207216
Inactive	144207218
Inactive	144207219
Inactive	144207221
Inactive	144207222
Inactive	144207223
Inactive	144207225
Inactive	144207226
Inactive	144207227
Inactive	144207228
Inactive	144207229
Inactive	144207231
Inactive	144207233
Inactive	144207234
Inactive	144207235
Inactive	144207236
Inactive	144207237
Inactive	144207238
Inactive	144207239
Inactive	144207242
Inactive	144207244
Inactive	144207245
Inactive	144207246
Inactive	144207248
Inactive	144207249
Inactive	144207250
Inactive	144207251
Inactive	144207252
Inactive	144207255
Inactive	144207256
Inactive	144207257
Inactive	144207258
Inactive	144207259
Inactive	144207260
Inactive	144207261
Inactive	144207265
Inactive	144207267
Inactive	144207270
Inactive	144207272
Inactive	144207273
Inactive	144207275
Inactive	144207276
Inactive	144207277
Inactive	144207278
Inactive	144207279
Inactive	144207281
Inactive	144207284
Inactive	144207286
Inactive	144207287
Inactive	144207288
Inactive	144207289
Inactive	144207292
Inactive	144207294
Inactive	144207295
Inactive	144207296
Inactive	144207297
Inactive	144207301
Inactive	144207304
Inactive	144207305
Inactive	144207306
Inactive	144207308
Inactive	144207309
Inactive	144207310
Inactive	144207311
Inactive	144207312
Inactive	144207313
Inactive	144207317
Inactive	144207318
Inactive	144207319
Inactive	144207320
Inactive	144207321
Inactive	144207322
Inactive	144207323
Inactive	144207325
Inactive	144207327
Inactive	144207328
Inactive	144207329
Inactive	144207330
Inactive	144207331
Inactive	144207334
Inactive	144207335
Inactive	144207336
Inactive	144207337
Inactive	144207340
Inactive	144207341
Inactive	144207342
Inactive	144207343
Inactive	144207344
Inactive	144207345
Inactive	144207346
Inactive	144207347
Inactive	144207348
Inactive	144207351
Inactive	144207352
Inactive	144207353
Inactive	144207354
Inactive	144207355
Inactive	144207356
Inactive	144207357
Inactive	144207359
Inactive	144207360
Inactive	144207361
Inactive	144207363
Inactive	144207364
Inactive	144207365
Inactive	144207366
Inactive	144207370
Inactive	144207371
Inactive	144207372
Inactive	144207373
Inactive	144207374
Inactive	144207375
Inactive	144207376
Inactive	144207377
Inactive	144207378
Inactive	144207382
Inactive	144207383
Inactive	144207384
Inactive	144207385
Inactive	144207387
Inactive	144207390
Inactive	144207392
Inactive	144207393
Inactive	144207396
Inactive	144207397
Inactive	144207398
Inactive	144207399
Inactive	144207400
Inactive	144207404
Inactive	144207405
Inactive	144207406
Inactive	144207407
Inactive	144207408
Inactive	144207410
Inactive	144207413
Inactive	144207414
Inactive	144207415
Inactive	144207421
Inactive	144207422
Inactive	144207423
Inactive	144207424
Inactive	144207425
Inactive	144207426
Inactive	144207428
Inactive	144207429
Inactive	144207430
Inactive	144207432
Inactive	144207433
Inactive	144207435
Inactive	144207437
Inactive	144207439
Inactive	144207440
Inactive	144207441
Inactive	144207442
Inactive	144207443
Inactive	144207445
Inactive	144207446
Inactive	144207448
Inactive	144207449
Inactive	144207450
Inactive	144207451
Inactive	144207452
Inactive	144207453
Inactive	144207454
Inactive	144207455
Inactive	144207456
Inactive	144207457
Inactive	144207458
Inactive	144207459
Inactive	144207460
Inactive	144207462
Inactive	144207463
Inactive	144207464
Inactive	144207465
Inactive	144207466
Inactive	144207468
Inactive	144207469
Inactive	144207470
Inactive	144207472
Inactive	144207474
Inactive	144207475
Inactive	144207476
Inactive	144207477
Inactive	144207478
Inactive	144207479
Inactive	144207480
Inactive	144207481
Inactive	144207482
Inactive	144207483
Inactive	144207484
Inactive	144207485
Inactive	144207486
Inactive	144207487
Inactive	144207490
Inactive	144207491
Inactive	144207492
Inactive	144207493
Inactive	144207496
Inactive	144207498
Inactive	144207499
Inactive	144207500
Inactive	144207501
Inactive	144207502
Inactive	144207504
Inactive	144207507
Inactive	144207508
Inactive	144207509
Inactive	144207510
Inactive	144207514
Inactive	144207515
Inactive	144207516
Inactive	144207518
Inactive	144207519
Inactive	144207520
Inactive	144207521
Inactive	144207522
Inactive	144207523
Inactive	144207525
Inactive	144207526
Inactive	144207528
Inactive	144207529
Inactive	144207530
Inactive	144207531
Inactive	144207532
Inactive	144207533
Inactive	144207534
Inactive	144207535
Inactive	144207538
Inactive	144207539
Inactive	144207540
Inactive	144207541
Inactive	144207543
Inactive	144207544
Inactive	144207545
Inactive	144207551
Inactive	144207553
Inactive	144207554
Inactive	144207555
Inactive	144207556
Inactive	144207557
Inactive	144207558
Inactive	144207559
Inactive	144207560
Inactive	144207561
Inactive	144207562
Inactive	144207563
Inactive	144207564
Inactive	144207565
Inactive	144207566
Inactive	144207568
Inactive	144207572
Inactive	144207573
Inactive	144207574
Inactive	144207575
Inactive	144207577
Inactive	144207578
Inactive	144207579
Inactive	144207580
Inactive	144207581
Inactive	144207583
Inactive	144207584
Inactive	144207585
Inactive	144207586
Inactive	144207587
Inactive	144207589
Inactive	144207590
Inactive	144207591
Inactive	144207596
Inactive	144207597
Inactive	144207598
Inactive	144207599
Inactive	144207600
Inactive	144207602
Inactive	144207603
Inactive	144207604
Inactive	144207606
Inactive	144207607
Inactive	144207608
Inactive	144207609
Inactive	144207610
Inactive	144207611
Inactive	144207612
Inactive	144207613
Inactive	144207615
Inactive	144207616
Inactive	144207618
Inactive	144207619
Inactive	144207621
Inactive	144207623
Inactive	144207624
Inactive	144207625
Inactive	144207626
Inactive	144207627
Inactive	144207628
Inactive	144207629
Inactive	144207630
Inactive	144207631
Inactive	144207632
Inactive	144207633
Inactive	144207634
Inactive	144207635
Inactive	144207637
Inactive	144207638
Inactive	144207640
Inactive	144207641
Inactive	144207642
Inactive	144207643
Inactive	144207644
Inactive	144207645
Inactive	144207646
Inactive	144207647
Inactive	144207648
Inactive	144207650
Inactive	144207651
Inactive	144207652
Inactive	144207653
Inactive	144207654
Inactive	144207657
Inactive	144207658
Inactive	144207659
Inactive	144207662
Inactive	144207663
Inactive	144207664
Inactive	144207665
Inactive	144207666
Inactive	144207668
Inactive	144207669
Inactive	144207670
Inactive	144207671
Inactive	144207672
Inactive	144207673
Inactive	144207674
Inactive	144207675
Inactive	144207676
Inactive	144207677
Inactive	144207678
Inactive	144207679
Inactive	144207683
Inactive	144207685
Inactive	144207688
Inactive	144207690
Inactive	144207691
Inactive	144207693
Inactive	144207694
Inactive	144207695
Inactive	144207696
Inactive	144207697
Inactive	144207698
Inactive	144207700
Inactive	144207701
Inactive	144207703
Inactive	144207706
Inactive	144207708
Inactive	144207712
Inactive	144207713
Inactive	144207715
Inactive	144207716
Inactive	144207717
Inactive	144207720
Inactive	144207722
Inactive	144207723
Inactive	144207724
Inactive	144207725
Inactive	144207726
Inactive	144207727
Inactive	144207728
Inactive	144207729
Inactive	144207736
Inactive	144207738
Inactive	144207739
Inactive	144207741
Inactive	144207742
Inactive	144207743
Inactive	144207745
Inactive	144207747
Inactive	144207748
Inactive	144207750
Inactive	144207751
Inactive	144207759
Inactive	144207760
Inactive	144207761
Inactive	144207762
Inactive	144207764
Inactive	144207765
Inactive	144207767
Inactive	144207768
Inactive	144207771
Inactive	144207772
Inactive	144207773
Inactive	144207777
Inactive	144207778
Inactive	144207780
Inactive	144207785
Inactive	144207786
Inactive	144207787
Inactive	144207789
Inactive	144207795
Inactive	144207796
Inactive	144207797
Inactive	144207801
Inactive	144207802
Inactive	144207803
Inactive	144207805
Inactive	144207807
Inactive	144207808
Inactive	144207812
Inactive	144207813
Inactive	144207814
Inactive	144207816
Inactive	144207817
Inactive	144207818
Inactive	144207819
Inactive	144207821
Inactive	144207823
Inactive	144207824
Inactive	144207825
Inactive	144207826
Inactive	144207827
Inactive	144207828
Inactive	144207831
Inactive	144207832
Inactive	144207833
Inactive	144207834
Inactive	144207835
Inactive	144207838
Inactive	144207841
Inactive	144207843
Inactive	144207844
Inactive	144207845
Inactive	144207846
Inactive	144207848
Inactive	144207849
Inactive	144207850
Inactive	144207851
Inactive	144207853
Inactive	144207854
Inactive	144207856
Inactive	144207858
Inactive	144207859
Inactive	144207861
Inactive	144207862
Inactive	144207864
Inactive	144207865
Inactive	144207870
Inactive	144207871
Inactive	144207872
Inactive	144207875
Inactive	144207876
Inactive	144207879
Inactive	144207882
Inactive	144207883
Inactive	144207884
Inactive	144207885
Inactive	144207891
Inactive	144207892
Inactive	144207894
Inactive	144207896
Inactive	144207897
Inactive	144207898
Inactive	144207899
Inactive	144207900
Inactive	144207901
Inactive	144207904
Inactive	144207905
Inactive	144207907
Inactive	144207909
Inactive	144207910
Inactive	144207911
Inactive	144207913
Inactive	144207914
Inactive	144207915
Inactive	144207917
Inactive	144207918
Inactive	144207920
Inactive	144207921
Inactive	144207922
Inactive	144207924
Inactive	144207926
Inactive	144207928
Inactive	144207929
Inactive	144207930
Inactive	144207931
Inactive	144207934
Inactive	144207935
Inactive	144207936
Inactive	144207937
Inactive	144207938
Inactive	144207939
Inactive	144207940
Inactive	144207942
Inactive	144207943
Inactive	144207944
Inactive	144207946
Inactive	144207949
Inactive	144207951
Inactive	144207952
Inactive	144207953
Inactive	144207954
Inactive	144207957
Inactive	144207958
Inactive	144207959
Inactive	144207960
Inactive	144207961
Inactive	144207964
Inactive	144207967
Inactive	144207968
Inactive	144207969
Inactive	144207971
Inactive	144207972
Inactive	144207973
Inactive	144207974
Inactive	144207975
Inactive	144207976
Inactive	144207979
Inactive	144207980
Inactive	144207981
Inactive	144207983
Inactive	144207984
Inactive	144207985
Inactive	144207988
Inactive	144207989
Inactive	144207990
Inactive	144207991
Inactive	144207992
Inactive	144207993
Inactive	144207995
Inactive	144207996
Inactive	144207998
Inactive	144207999
Inactive	144208000
Inactive	144208001
Inactive	144208004
Inactive	144208005
Inactive	144208006
Inactive	144208008
Inactive	144208009
Inactive	144208010
Inactive	144208011
Inactive	144208012
Inactive	144208013
Inactive	144208014
Inactive	144208015
Inactive	144208016
Inactive	144208021
Inactive	144208022
Inactive	144208023
Inactive	144208024
Inactive	144208025
Inactive	144208027
Inactive	144208029
Inactive	144208030
Inactive	144208031
Inactive	144208033
Inactive	144208034
Inactive	144208038
Inactive	144208039
Inactive	144208041
Inactive	144208043
Inactive	144208045
Inactive	144208046
Inactive	144208047
Inactive	144208048
Inactive	144208049
Inactive	144208050
Inactive	144208051
Inactive	144208053
Inactive	144208054
Inactive	144208055
Inactive	144208057
Inactive	144208058
Inactive	144208059
Inactive	144208060
Inactive	144208061
Inactive	144208062
Inactive	144208063
Inactive	144208065
Inactive	144208066
Inactive	144208067
Inactive	144208068
Inactive	144208069
Inactive	144208071
Inactive	144208072
Inactive	144208073
Inactive	144208075
Inactive	144208076
Inactive	144208077
Inactive	144208078
Inactive	144208079
Inactive	144208081
Inactive	144208083
Inactive	144208084
Inactive	144208085
Inactive	144208087
Inactive	144208089
Inactive	144208096
Inactive	144208098
Inactive	144208100
Inactive	144208101
Inactive	144208103
Inactive	144208106
Inactive	144208107
Inactive	144208112
Inactive	144208113
Inactive	144208114
Inactive	144208116
Inactive	144208117
Inactive	144208118
Inactive	144208120
Inactive	144208121
Inactive	144208122
Inactive	144208123
Inactive	144208124
Inactive	144208125
Inactive	144208127
Inactive	144208128
Inactive	144208131
Inactive	144208133
Inactive	144208134
Inactive	144208136
Inactive	144208138
Inactive	144208139
Inactive	144208140
Inactive	144208144
Inactive	144208145
Inactive	144208146
Inactive	144208147
Inactive	144208148
Inactive	144208149
Inactive	144208150
Inactive	144208152
Inactive	144208153
Inactive	144208154
Inactive	144208155
Inactive	144208156
Inactive	144208157
Inactive	144208158
Inactive	144208162
Inactive	144208167
Inactive	144208169
Inactive	144208170
Inactive	144208173
Inactive	144208174
Inactive	144208175
Inactive	144208176
Inactive	144208177
Inactive	144208179
Inactive	144208180
Inactive	144208181
Inactive	144208186
Inactive	144208188
Inactive	144208189
Inactive	144208190
Inactive	144208191
Inactive	144208193
Inactive	144208194
Inactive	144208195
Inactive	144208196
Inactive	144208197
Inactive	144208198
Inactive	144208199
Inactive	144208200
Inactive	144208201
Inactive	144208202
Inactive	144208204
Inactive	144208205
Inactive	144208208
Inactive	144208210
Inactive	144208212
Inactive	144208213
Inactive	144208214
Inactive	144208217
Inactive	144208218
Inactive	144208219
Inactive	144208221
Inactive	144208222
Inactive	144208223
Inactive	144208224
Inactive	144208225
Inactive	144208229
Inactive	144208230
Inactive	144208231
Inactive	144208232
Inactive	144208233
Inactive	144208235
Inactive	144208236
Inactive	144208237
Inactive	144208238
Inactive	144208239
Inactive	144208240
Inactive	144208241
Inactive	144208242
Inactive	144208243
Inactive	144208244
Inactive	144208246
Inactive	144208247
Inactive	144208248
Inactive	144208249
Inactive	144208250
Inactive	144208254
Inactive	144208255
Inactive	144208256
Inactive	144208257
Inactive	144208258
Inactive	144208259
Inactive	144208260
Inactive	144208261
Inactive	144208262
Inactive	144208263
Inactive	144208264
Inactive	144208265
Inactive	144208266
Inactive	144208267
Inactive	144208268
Inactive	144208269
Inactive	144208270
Inactive	144208271
Inactive	144208272
Inactive	144208273
Inactive	144208277
Inactive	144208278
Inactive	144208279
Inactive	144208280
Inactive	144208281
Inactive	144208282
Inactive	144208283
Inactive	144208284
Inactive	144208285
Inactive	144208287
Inactive	144208288
Inactive	144208289
Inactive	144208290
Inactive	144208291
Inactive	144208292
Inactive	144208293
Inactive	144208294
Inactive	144208295
Inactive	144208298
Inactive	144208299
Inactive	144208301
Inactive	144208302
Inactive	144208304
Inactive	144208305
Inactive	144208306
Inactive	144208307
Inactive	144208308
Inactive	144208309
Inactive	144208310
Inactive	144208311
Inactive	144208313
Inactive	144208315
Inactive	144208316
Inactive	144208317
Inactive	144208319
Inactive	144208320
Inactive	144208321
Inactive	144208322
Inactive	144208323
Inactive	144208324
Inactive	144208325
Inactive	144208328
Inactive	144208329
Inactive	144208330
Inactive	144208331
Inactive	144208332
Inactive	144208333
Inactive	144208334
Inactive	144208335
Inactive	144208336
Inactive	144208338
Inactive	144208339
Inactive	144208340
Inactive	144208341
Inactive	144208342
Inactive	144208343
Inactive	144208344
Inactive	144208346
Inactive	144208352
Inactive	144208353
Inactive	144208354
Inactive	144208355
Inactive	144208358
Inactive	144208359
Inactive	144208362
Inactive	144208363
Inactive	144208364
Inactive	144208366
Inactive	144208372
Inactive	144208373
Inactive	144208376
Inactive	144208377
Inactive	144208378
Inactive	144208379
Inactive	144208381
Inactive	144208382
Inactive	144208383
Inactive	144208384
Inactive	144208386
Inactive	144208387
Inactive	144208388
Inactive	144208390
Inactive	144208391
Inactive	144208393
Inactive	144208394
Inactive	144208395
Inactive	144208396
Inactive	144208397
Inactive	144208398
Inactive	144208399
Inactive	144208400
Inactive	144208403
Inactive	144208404
Inactive	144208405
Inactive	144208406
Inactive	144208409
Inactive	144208411
Inactive	144208412
Inactive	144208415
Inactive	144208416
Inactive	144208417
Inactive	144208418
Inactive	144208419
Inactive	144208421
Inactive	144208422
Inactive	144208425
Inactive	144208426
Inactive	144208428
Inactive	144208429
Inactive	144208430
Inactive	144208432
Inactive	144208433
Inactive	144208435
Inactive	144208436
Inactive	144208437
Inactive	144208438
Inactive	144208440
Inactive	144208443
Inactive	144208444
Inactive	144208445
Inactive	144208448
Inactive	144208449
Inactive	144208450
Inactive	144208451
Inactive	144208452
Inactive	144208453
Inactive	144208454
Inactive	144208455
Inactive	144208456
Inactive	144208457
Inactive	144208459
Inactive	144208462
Inactive	144208463
Inactive	144208464
Inactive	144208467
Inactive	144208468
Inactive	144208469
Inactive	144208470
Inactive	144208472
Inactive	144208473
Inactive	144208475
Inactive	144208477
Inactive	144208481
Inactive	144208482
Inactive	144208484
Inactive	144208485
Inactive	144208486
Inactive	144208487
Inactive	144208488
Inactive	144208489
Inactive	144208497
Inactive	144208499
Inactive	144208500
Inactive	144208501
Inactive	144208502
Inactive	144208504
Inactive	144208505
Inactive	144208506
Inactive	144208507
Inactive	144208514
Inactive	144208515
Inactive	144208516
Inactive	144208517
Inactive	144208518
Inactive	144208519
Inactive	144208520
Inactive	144208521
Inactive	144208522
Inactive	144208523
Inactive	144208524
Inactive	144208528
Inactive	144208530
Inactive	144208531
Inactive	144208532
Inactive	144208533
Inactive	144208535
Inactive	144208537
Inactive	144208538
Inactive	144208541
Inactive	144208543
Inactive	144208544
Inactive	144208545
Inactive	144208550
Inactive	144208552
Inactive	144208553
Inactive	144208554
Inactive	144208556
Inactive	144208557
Inactive	144208558
Inactive	144208559
Inactive	144208560
Inactive	144208561
Inactive	144208562
Inactive	144208565
Inactive	144208566
Inactive	144208568
Inactive	144208569
Inactive	144208570
Inactive	144208571
Inactive	144208573
Inactive	144208575
Inactive	144208576
Inactive	144208577
Inactive	144208578
Inactive	144208579
Inactive	144208580
Inactive	144208581
Inactive	144208583
Inactive	144208585
Inactive	144208586
Inactive	144208589
Inactive	144208590
Inactive	144208591
Inactive	144208592
Inactive	144208593
Inactive	144208594
Inactive	144208595
Inactive	144208596
Inactive	144208597
Inactive	144208598
Inactive	144208599
Inactive	144208601
Inactive	144208603
Inactive	144208604
Inactive	144208606
Inactive	144208607
Inactive	144208608
Inactive	144208610
Inactive	144208611
Inactive	144208613
Inactive	144208614
Inactive	144208615
Inactive	144208616
Inactive	144208617
Inactive	144208618
Inactive	144208623
Inactive	144208624
Inactive	144208625
Inactive	144208632
Inactive	144208633
Inactive	144208635
Inactive	144208636
Inactive	144208637
Inactive	144208638
Inactive	144208639
Inactive	144208640
Inactive	144208641
Inactive	144208643
Inactive	144208644
Inactive	144208645
Inactive	144208647
Inactive	144208649
Inactive	144208650
Inactive	144208652
Inactive	144208653
Inactive	144208655
Inactive	144208656
Inactive	144208658
Inactive	144208659
Inactive	144208661
Inactive	144208662
Inactive	144208663
Inactive	144208666
Inactive	144208668
Inactive	144208669
Inactive	144208670
Inactive	144208671
Inactive	144208672
Inactive	144208674
Inactive	144208675
Inactive	144208676
Inactive	144208677
Inactive	144208678
Inactive	144208679
Inactive	144208680
Inactive	144208681
Inactive	144208682
Inactive	144208683
Inactive	144208685
Inactive	144208686
Inactive	144208687
Inactive	144208688
Inactive	144208689
Inactive	144208692
Inactive	144208693
Inactive	144208694
Inactive	144208695
Inactive	144208696
Inactive	144208697
Inactive	144208698
Inactive	144208699
Inactive	144208700
Inactive	144208702
Inactive	144208703
Inactive	144208705
Inactive	144208706
Inactive	144208707
Inactive	144208708
Inactive	144208713
Inactive	144208715
Inactive	144208716
Inactive	144208717
Inactive	144208718
Inactive	144208720
Inactive	144208721
Inactive	144208723
Inactive	144208724
Inactive	144208725
Inactive	144208726
Inactive	144208728
Inactive	144208730
Inactive	144208731
Inactive	144208732
Inactive	144208735
Inactive	144208736
Inactive	144208737
Inactive	144208739
Inactive	144208741
Inactive	144208742
Inactive	144208746
Inactive	144208748
Inactive	144208750
Inactive	144208751
Inactive	144208753
Inactive	144208754
Inactive	144208758
Inactive	144208761
Inactive	144208763
Inactive	144208764
Inactive	144208766
Inactive	144208768
Inactive	144208769
Inactive	144208770
Inactive	144208771
Inactive	144208773
Inactive	144208774
Inactive	144208775
Inactive	144208781
Inactive	144208783
Inactive	144208784
Inactive	144208785
Inactive	144208787
Inactive	144208788
Inactive	144208789
Inactive	144208792
Inactive	144208793
Inactive	144208794
Inactive	144208797
Inactive	144208804
Inactive	144208806
Inactive	144208808
Inactive	144208809
Inactive	144208810
Inactive	144208811
Inactive	144208814
Inactive	144208816
Inactive	144208817
Inactive	144208818
Inactive	144208819
Inactive	144208822
Inactive	144208825
Inactive	144208826
Inactive	144208827
Inactive	144208828
Inactive	144208830
Inactive	144208831
Inactive	144208832
Inactive	144208833
Inactive	144208834
Inactive	144208835
Inactive	144208836
Inactive	144208837
Inactive	144208838
Inactive	144208840
Inactive	144208841
Inactive	144208843
Inactive	144208844
Inactive	144208845
Inactive	144208847
Inactive	144208848
Inactive	144208849
Inactive	144208851
Inactive	144208852
Inactive	144208853
Inactive	144208855
Inactive	144208856
Inactive	144208857
Inactive	144208859
Inactive	144208860
Inactive	144208861
Inactive	144208862
Inactive	144208863
Inactive	144208865
Inactive	144208867
Inactive	144208868
Inactive	144208869
Inactive	144208870
Inactive	144208871
Inactive	144208874
Inactive	144208875
Inactive	144208878
Inactive	144208880
Inactive	144208881
Inactive	144208882
Inactive	144208886
Inactive	144208888
Inactive	144208889
Inactive	144208890
Inactive	144208892
Inactive	144208893
Inactive	144208895
Inactive	144208896
Inactive	144208897
Inactive	144208898
Inactive	144208899
Inactive	144208900
Inactive	144208901
Inactive	144208902
Inactive	144208904
Inactive	144208905
Inactive	144208908
Inactive	144208909
Inactive	144208910
Inactive	144208911
Inactive	144208913
Inactive	144208914
Inactive	144208915
Inactive	144208916
Inactive	144208917
Inactive	144208919
Inactive	144208921
Inactive	144208923
Inactive	144208924
Inactive	144208925
Inactive	144208926
Inactive	144208927
Inactive	144208928
Inactive	144208929
Inactive	144208930
Inactive	144208931
Inactive	144208933
Inactive	144208935
Inactive	144208936
Inactive	144208937
Inactive	144208938
Inactive	144208939
Inactive	144208941
Inactive	144208942
Inactive	144208943
Inactive	144208944
Inactive	144208945
Inactive	144208946
Inactive	144208948
Inactive	144208949
Inactive	144208950
Inactive	144208952
Inactive	144208954
Inactive	144208955
Inactive	144208956
Inactive	144208957
Inactive	144208958
Inactive	144208959
Inactive	144208964
Inactive	144208965
Inactive	144208966
Inactive	144208967
Inactive	144208968
Inactive	144208969
Inactive	144208971
Inactive	144208973
Inactive	144208974
Inactive	144208975
Inactive	144208976
Inactive	144208977
Inactive	144208978
Inactive	144208979
Inactive	144208980
Inactive	144208981
Inactive	144208982
Inactive	144208984
Inactive	144208988
Inactive	144208989
Inactive	144208991
Inactive	144208992
Inactive	144208993
Inactive	144208994
Inactive	144208995
Inactive	144208997
Inactive	144208998
Inactive	144208999
Inactive	144209000
Inactive	144209001
Inactive	144209002
Inactive	144209005
Inactive	144209006
Inactive	144209007
Inactive	144209009
Inactive	144209010
Inactive	144209011
Inactive	144209012
Inactive	144209013
Inactive	144209014
Inactive	144209015
Inactive	144209016
Inactive	144209017
Inactive	144209018
Inactive	144209019
Inactive	144209021
Inactive	144209022
Inactive	144209023
Inactive	144209024
Inactive	144209026
Inactive	144209027
Inactive	144209028
Inactive	144209029
Inactive	144209030
Inactive	144209031
Inactive	144209033
Inactive	144209035
Inactive	144209036
Inactive	144209037
Inactive	144209038
Inactive	144209039
Inactive	144209040
Inactive	144209041
Inactive	144209042
Inactive	144209043
Inactive	144209044
Inactive	144209045
Inactive	144209046
Inactive	144209047
Inactive	144209048
Inactive	144209049
Inactive	144209050
Inactive	144209051
Inactive	144209052
Inactive	144209053
Inactive	144209054
Inactive	144209055
Inactive	144209056
Inactive	144209057
Inactive	144209058
Inactive	144209059
Inactive	144209061
Inactive	144209064
Inactive	144209065
Inactive	144209067
Inactive	144209068
Inactive	144209069
Inactive	144209070
Inactive	144209071
Inactive	144209072
Inactive	144209073
Inactive	144209074
Inactive	144209076
Inactive	144209078
Inactive	144209079
Inactive	144209081
Inactive	144209083
Inactive	144209084
Inactive	144209085
Inactive	144209086
Inactive	144209087
Inactive	144209088
Inactive	144209090
Inactive	144209091
Inactive	144209096
Inactive	144209098
Inactive	144209099
Inactive	144209100
Inactive	144209101
Inactive	144209103
Inactive	144209105
Inactive	144209107
Inactive	144209112
Inactive	144209114
Inactive	144209116
Inactive	144209117
Inactive	144209118
Inactive	144209119
Inactive	144209120
Inactive	144209123
Inactive	144209130
Inactive	144209131
Inactive	144209132
Inactive	144209133
Inactive	144209135
Inactive	144209137
Inactive	144209138
Inactive	144209139
Inactive	144209140
Inactive	144209141
Inactive	144209142
Inactive	144209143
Inactive	144209146
Inactive	144209147
Inactive	144209148
Inactive	144209149
Inactive	144209150
Inactive	144209152
Inactive	144209153
Inactive	144209155
Inactive	144209156
Inactive	144209158
Inactive	144209159
Inactive	144209161
Inactive	144209164
Inactive	144209165
Inactive	144209166
Inactive	144209167
Inactive	144209168
Inactive	144209170
Inactive	144209173
Inactive	144209174
Inactive	144209176
Inactive	144209178
Inactive	144209180
Inactive	144209181
Inactive	144209182
Inactive	144209183
Inactive	144209184
Inactive	144209186
Inactive	144209187
Inactive	144209189
Inactive	144209190
Inactive	144209193
Inactive	144209195
Inactive	144209197
Inactive	144209198
Inactive	144209199
Inactive	144209200
Inactive	144209201
Inactive	144209202
Inactive	144209203
Inactive	144209204
Inactive	144209206
Inactive	144209208
Inactive	144209209
Inactive	144209210
Inactive	144209211
Inactive	144209212
Inactive	144209213
Inactive	144209214
Inactive	144209216
Inactive	144209217
Inactive	144209220
Inactive	144209221
Inactive	144209223
Inactive	144209224
Inactive	144209226
Inactive	144209227
Inactive	144209229
Inactive	144209230
Inactive	144209231
Inactive	144209232
Inactive	144209234
Inactive	144209236
Inactive	144209237
Inactive	144209238
Inactive	144209239
Inactive	144209240
Inactive	144209241
Inactive	144209242
Inactive	144209243
Inactive	144209245
Inactive	144209246
Inactive	144209247
Inactive	144209248
Inactive	144209251
Inactive	144209252
Inactive	144209253
Inactive	144209254
Inactive	144209255
Inactive	144209256
Inactive	144209257
Inactive	144209259
Inactive	144209260
Inactive	144209261
Inactive	144209262
Inactive	144209263
Inactive	144209264
Inactive	144209265
Inactive	144209266
Inactive	144209269
Inactive	144209270
Inactive	144209272
Inactive	144209274
Inactive	144209275
Inactive	144209276
Inactive	144209277
Inactive	144209278
Inactive	144209279
Inactive	144209281
Inactive	144209282
Inactive	144209283
Inactive	144209284
Inactive	144209285
Inactive	144209286
Inactive	144209287
Inactive	144209288
Inactive	144209289
Inactive	144209290
Inactive	144209291
Inactive	144209292
Inactive	144209293
Inactive	144209296
Inactive	144209297
Inactive	144209298
Inactive	144209300
Inactive	144209301
Inactive	144209302
Inactive	144209303
Inactive	144209304
Inactive	144209305
Inactive	144209306
Inactive	144209307
Inactive	144209308
Inactive	144209309
Inactive	144209310
Inactive	144209311
Inactive	144209313
Inactive	144209314
Inactive	144209315
Inactive	144209316
Inactive	144209317
Inactive	144209319
Inactive	144209320
Inactive	144209321
Inactive	144209322
Inactive	144209323
Inactive	144209325
Inactive	144209328
Inactive	144209330
Inactive	144209332
Inactive	144209333
Inactive	144209335
Inactive	144209337
Inactive	144209338
Inactive	144209339
Inactive	144209340
Inactive	144209341
Inactive	144209343
Inactive	144209344
Inactive	144209345
Inactive	144209346
Inactive	144209347
Inactive	144209348
Inactive	144209349
Inactive	144209352
Inactive	144209354
Inactive	144209355
Inactive	144209356
Inactive	144209358
Inactive	144209359
Inactive	144209360
Inactive	144209361
Inactive	144209362
Inactive	144209363
Inactive	144209364
Inactive	144209365
Inactive	144209369
Inactive	144209376
Inactive	144209377
Inactive	144209379
Inactive	144209380
Inactive	144209381
Inactive	144209382
Inactive	144209384
Inactive	144209385
Inactive	144209386
Inactive	144209387
Inactive	144209388
Inactive	144209389
Inactive	144209390
Inactive	144209397
Inactive	144209398
Inactive	144209400
Inactive	144209401
Inactive	144209402
Inactive	144209404
Inactive	144209405
Inactive	144209406
Inactive	144209407
Inactive	144209408
Inactive	144209409
Inactive	144209410
Inactive	144209411
Inactive	144209412
Inactive	144209421
Inactive	144209423
Inactive	144209424
Inactive	144209426
Inactive	144209428
Inactive	144209429
Inactive	144209431
Inactive	144209432
Inactive	144209435
Inactive	144209438
Inactive	144209440
Inactive	144209441
Inactive	144209442
Inactive	144209443
Inactive	144209444
Inactive	144209446
Inactive	144209447
Inactive	144209448
Inactive	144209449
Inactive	144209450
Inactive	144209452
Inactive	144209453
Inactive	144209454
Inactive	144209455
Inactive	144209456
Inactive	144209458
Inactive	144209460
Inactive	144209466
Inactive	144209468
Inactive	144209470
Inactive	144209471
Inactive	144209472
Inactive	144209473
Inactive	144209474
Inactive	144209475
Inactive	144209478
Inactive	144209479
Inactive	144209480
Inactive	144209481
Inactive	144209482
Inactive	144209483
Inactive	144209485
Inactive	144209487
Inactive	144209488
Inactive	144209489
Inactive	144209490
Inactive	144209493
Inactive	144209494
Inactive	144209497
Inactive	144209498
Inactive	144209499
Inactive	144209500
Inactive	144209501
Inactive	144209502
Inactive	144209503
Inactive	144209509
Inactive	144209510
Inactive	144209512
Inactive	144209513
Inactive	144209518
Inactive	144209519
Inactive	144209521
Inactive	144209522
Inactive	144209524
Inactive	144209525
Inactive	144209526
Inactive	144209527
Inactive	144209529
Inactive	144209530
Inactive	144209531
Inactive	144209532
Inactive	144209534
Inactive	144209535
Inactive	144209538
Inactive	144209539
Inactive	144209540
Inactive	144209542
Inactive	144209544
Inactive	144209545
Inactive	144209549
Inactive	144209551
Inactive	144209553
Inactive	144209554
Inactive	144209555
Inactive	144209556
Inactive	144209559
Inactive	144209560
Inactive	144209561
Inactive	144209562
Inactive	144209566
Inactive	144209567
Inactive	144209568
Inactive	144209569
Inactive	144209570
Inactive	144209571
Inactive	144209572
Inactive	144209573
Inactive	144209575
Inactive	144209576
Inactive	144209577
Inactive	144209578
Inactive	144209582
Inactive	144209584
Inactive	144209585
Inactive	144209586
Inactive	144209587
Inactive	144209588
Inactive	144209589
Inactive	144209590
Inactive	144209591
Inactive	144209592
Inactive	144209595
Inactive	144209597
Inactive	144209598
Inactive	144209600
Inactive	144209601
Inactive	144209602
Inactive	144209604
Inactive	144209606
Inactive	144209609
Inactive	144209610
Inactive	144209611
Inactive	144209612
Inactive	144209613
Inactive	144209615
Inactive	144209616
Inactive	144209617
Inactive	144209618
Inactive	144209619
Inactive	144209620
Inactive	144209621
Inactive	144209623
Inactive	144209624
Inactive	144209625
Inactive	144209626
Inactive	144209627
Inactive	144209629
Inactive	144209630
Inactive	144209632
Inactive	144209633
Inactive	144209635
Inactive	144209636
Inactive	144209637
Inactive	144209638
Inactive	144209642
Inactive	144209645
Inactive	144209646
Inactive	144209647
Inactive	144209648
Inactive	144209649
Inactive	144209650
Inactive	144209651
Inactive	144209652
Inactive	144209653
Inactive	144209656
Inactive	144209657
Inactive	144209658
Inactive	144209660
Inactive	144209661
Inactive	144209664
Inactive	144209665
Inactive	144209667
Inactive	144209668
Inactive	144209669
Inactive	144209670
Inactive	144209673
Inactive	144209674
Inactive	144209675
Inactive	144209678
Inactive	144209679
Inactive	144209685
Inactive	144209689
Inactive	144209692
Inactive	144209693
Inactive	144209694
Inactive	144209695
Inactive	144209696
Inactive	144209701
Inactive	144209704
Inactive	144209707
Inactive	144209708
Inactive	144209710
Inactive	144209711
Inactive	144209712
Inactive	144209715
Inactive	144209720
Inactive	144209724
Inactive	144209725
Inactive	144209727
Inactive	144209729
Inactive	144209730
Inactive	144209733
Inactive	144209735
Inactive	144209738
Inactive	144209741
Inactive	144209743
Inactive	144209747
Inactive	144209748
Inactive	144209749
Inactive	144209750
Inactive	144209751
Inactive	144209752
Inactive	144209754
Inactive	144209755
Inactive	144209756
Inactive	144209757
Inactive	144209760
Inactive	144209761
Inactive	144209763
Inactive	144209764
Inactive	144209765
Inactive	144209767
Inactive	144209769
Inactive	144209770
Inactive	144209771
Inactive	144209772
Inactive	144209773
Inactive	144209777
Inactive	144209782
Inactive	144209788
Inactive	144209792
Inactive	144209793
Inactive	144209794
Inactive	144209800
Inactive	144209801
Inactive	144209803
Inactive	144209805
Inactive	144209806
Inactive	144209807
Inactive	144209808
Inactive	144209812
Inactive	144209813
Inactive	144209815
Inactive	144209823
Inactive	144209824
Inactive	144209826
Inactive	144209829
Inactive	144209831
Inactive	144209832
Inactive	144209833
Inactive	144209834
Inactive	144209835
Inactive	144209837
Inactive	144209838
Inactive	144209839
Inactive	144209840
Inactive	144209841
Inactive	144209842
Inactive	144209843
Inactive	144209844
Inactive	144209849
Inactive	144209851
Inactive	144209852
Inactive	144209853
Inactive	144209854
Inactive	144209855
Inactive	144209857
Inactive	144209860
Inactive	144209861
Inactive	144209862
Inactive	144209863
Inactive	144209864
Inactive	144209865
Inactive	144209866
Inactive	144209867
Inactive	144209868
Inactive	144209869
Inactive	144209870
Inactive	144209871
Inactive	144209873
Inactive	144209875
Inactive	144209879
Inactive	144209880
Inactive	144209884
Inactive	144209886
Inactive	144209889
Inactive	144209890
Inactive	144209891
Inactive	144209892
Inactive	144209895
Inactive	144209896
Inactive	144209898
Inactive	144209900
Inactive	144209901
Inactive	144209903
Inactive	144209904
Inactive	144209905
Inactive	144209906
Inactive	144209907
Inactive	144209908
Inactive	144209909
Inactive	144209912
Inactive	144209913
Inactive	144209914
Inactive	144209915
Inactive	144209916
Inactive	144209917
Inactive	144209920
Inactive	144209921
Inactive	144209932
Inactive	144209933
Inactive	144209934
Inactive	144209935
Inactive	144209936
Inactive	144209937
Inactive	144209938
Inactive	144209939
Inactive	144209940
Inactive	144209941
Inactive	144209943
Inactive	144209944
Inactive	144209945
Inactive	144209946
Inactive	144209947
Inactive	144209949
Inactive	144209950
Inactive	144209951
Inactive	144209953
Inactive	144209954
Inactive	144209955
Inactive	144209956
Inactive	144209957
Inactive	144209960
Inactive	144209961
Inactive	144209964
Inactive	144209965
Inactive	144209966
Inactive	144209967
Inactive	144209969
Inactive	144209970
Inactive	144209971
Inactive	144209972
Inactive	144209973
Inactive	144209974
Inactive	144209975
Inactive	144209976
Inactive	144209979
Inactive	144209980
Inactive	144209982
Inactive	144209984
Inactive	144209985
Inactive	144209986
Inactive	144209987
Inactive	144209989
Inactive	144209991
Inactive	144209992
Inactive	144209994
Inactive	144209995
Inactive	144209996
[truncated: 4,300 more rows]
